# Supplementary material for: Standard Versus Reduced CDK4/6 Inhibitor Therapy in Elderly Patients with Metastatic Hormone Receptor-Positive, HER2-Negative Breast Cancer: An Observational Multicenter Study
Source: J Clin Med. 2024 Dec 6;13(23):7441. doi: 10.3390/jcm13237441 (PMC11641986; doi:10.3390/jcm13237441)
Supplement: Supplementary file 1 [file jcm-13-07441-s001.zip]

Archive with 1 entries (1 files):
- jcm-3274015-supplementary.pdf
